# Supplementary material for: Use of complete medication history to identify and correct transitions-of-care medication errors at psychiatric hospital admission
Source: PLoS One. 2023 Jan 25;18(1):e0279903. doi: 10.1371/journal.pone.0279903 (PMC9876239; doi:10.1371/journal.pone.0279903)
Supplement: S2 Appendix — Blank medication error data collection sheet to be used by pharmacy TOC staff. (XLSX) [file pone.0279903.s002.xlsx]

## Sheet: Sheet1
Patient MRN	Date of Case	Study ID	Admission Date	Admission Day of Week	Seen at McLean PTA (Prior Year)	Discharge Diagnosis	Length of Stay (days)	Age (Date of Case)	Sex	Race	Marital Status	Number of Active Medical Problems	Total Number PTA Meds	List PTA meds	Admitting Diagnosis	PACT Diagnosis	Location of Residence	Transfer from ED/OSH	Employ-ment	Highest Level of Education	Arrival Time	Pavilion?
