# Supplementary material for: Use of complete medication history to identify and correct transitions-of-care medication errors at psychiatric hospital admission
Source: PLoS One. 2023 Jan 25;18(1):e0279903. doi: 10.1371/journal.pone.0279903 (PMC9876239; doi:10.1371/journal.pone.0279903)
Supplement: S1 Dataset — De-identified medication error scoring results used by the authors. (XLSX) [file pone.0279903.s003.xlsx]

## Sheet: Sheet1
Study ID	Month	Date	RPh	AHRQ Score	Med Error Type	Med Non-Adherence	Potential Severity	Med 1	Med 1 Class	Med 2	Med 2 Class	Med 3	Med 3 Class
MedRec001	N/A	N/A	ASR	Category E/F/G/H (Error, Harm)	Other	Completely non-adherent	Serious	olanzapine	Antipsychotic
MedRec002	N/A	N/A	ASR	Category E/F/G/H (Error, Harm)	Dose	Sporadically non-adherent	Serious	benztropine	Anticholinergic Agent	mirtazapine	Antidepressant
MedRec003	N/A	N/A	ASR	Category E/F/G/H (Error, Harm)	Other	Sporadically non-adherent	Serious	fluphenazine	Antipsychotic
MedRec004	N/A	N/A	LAS	Category B/C/D (Error, No Harm)	Omission	N/A	N/A	ethinyl estradiol and levonorgestrel	Contraceptive
MedRec005	N/A	N/A	DJS	Category B/C/D (Error, No Harm)	Frequency	N/A	Significant	risperidone	Antipsychotic
MedRec006	N/A	N/A	DJS	Category B/C/D (Error, No Harm)	Substitution	N/A	Significant	brimonidine	Ophthalmic Agent, Antiglaucoma
MedRec007	N/A	N/A	JLH	Category E/F/G/H (Error, Harm)	Frequency	N/A	Significant	metformin	Antidiabetic Agent
MedRec008	N/A	N/A	CWL	Category E/F/G/H (Error, Harm)	Dose	N/A	Significant	quetiapine	Antipsychotic
MedRec010	N/A	N/A	AK	Category E/F/G/H (Error, Harm)	Omission	N/A	Significant	metronidazole	Antibiotic
MedRec011	N/A	N/A	CWL	Category E/F/G/H (Error, Harm)	Formulation	N/A	Significant	venlafaxine	Antidepressant
MedRec012	N/A	N/A	CWL	Category E/F/G/H (Error, Harm)	Formulation	N/A	Significant	lithium	Antimanic Agent
MedRec013	N/A	N/A	LAS	Category B/C/D (Error, No Harm)	Substitution	N/A	Significant	ethinyl estradiol and norgestimate	Contraceptive
MedRec014	N/A	N/A	CWL	Category B/C/D (Error, No Harm)	Comission	N/A	Significant	clarithromycin	Antibiotic
MedRec015	N/A	N/A	CWL	Category E/F/G/H (Error, Harm)	Dose	N/A	Serious	metoprolol	Beta-Blocker, Beta-1 Selective
MedRec016	N/A	N/A	ASR	Category B/C/D (Error, No Harm)	Omission	N/A	Significant	risperidone	Antipsychotic
MedRec017	N/A	N/A	AK	Category B/C/D (Error, No Harm)	Omission	N/A	Significant	lithium	Antimanic Agent	aripiprazole	Antipsychotic	quetiapine	Antipsychotic
MedRec018	N/A	N/A	JLH	N/A	Dose	N/A	Significant	bupropion	Antidepressant
MedRec019	N/A	N/A	JLH	Category B/C/D (Error, No Harm)	Formulation	N/A	Significant	divalproex	Anticonvulsant
MedRec020	N/A	N/A	ASR	Category B/C/D (Error, No Harm)	Omission	N/A	Significant	fenofibrate	Antilipemic Agent	atorvastatin	Antilipemic Agent	quetiapine	Antipsychotic
MedRec021	N/A	N/A	ASR	Category E/F/G/H (Error, Harm)	Other	N/A	Serious	fluticasone and salmeterol	Beta2-Adrenergic Agonist, Long-Acting and Corticosteroid, Inhalant (Oral)
MedRec022	N/A	N/A	DJS	Category B/C/D (Error, No Harm)	Dose	N/A	Significant	escitalopram	Antidepressant
MedRec023	N/A	N/A	EAF	Category E/F/G/H (Error, Harm)	Dose	N/A	Serious	haloperidol	Antipsychotic
MedRec024	N/A	N/A	EAF	Category B/C/D (Error, No Harm)	Formulation	N/A	Significant	venlafaxine	Antidepressant
MedRec025	N/A	N/A	LAS	Category B/C/D (Error, No Harm)	Dose	N/A	Significant	fluoxetine	Antidepressant
MedRec026	N/A	N/A	CWL	Category B/C/D (Error, No Harm)	Frequency	N/A	Significant	ropinirole	Anti-Parkinson Agent
MedRec027	N/A	N/A	ASR	Category B/C/D (Error, No Harm)	Dose	N/A	Serious	gabapentin	Anticonvulsant
MedRec028	N/A	N/A	CWL	Category B/C/D (Error, No Harm)	Formulation	N/A	Significant	propranolol	Beta-Blocker, Nonselective
MedRec029	N/A	N/A	ASR	Category E/F/G/H (Error, Harm)	Substitution	Sporadically non-adherent	Serious	risperidone	Antipsychotic
MedRec030	N/A	N/A	LAS	Category E/F/G/H (Error, Harm)	Dose	N/A	Serious	topiramate	Anticonvulsant
MedRec031	N/A	N/A	ASR	Category E/F/G/H (Error, Harm)	Omission	N/A	Serious	buspirone	Antianxiety Agent, Miscellaneous	topiramate	Anticonvulsant
MedRec032	N/A	N/A	CWL	Category B/C/D (Error, No Harm)	Dose	N/A	Significant	lisinopril	Angiotensin-Converting Enzyme (ACE) Inhibitor
MedRec033	N/A	N/A	DJS	Category B/C/D (Error, No Harm)	Omission	N/A	Significant	ergocalciferol	Vitamin
MedRec034	N/A	N/A	CWL	Category B/C/D (Error, No Harm)	Frequency	N/A	Significant	propranolol	Beta-Blocker, Nonselective
MedRec035	N/A	N/A	CWL	Category B/C/D (Error, No Harm)	Frequency	N/A	Significant	budesonide and formoterol	Beta2-Adrenergic Agonist, Long-Acting and Corticosteroid, Inhalant (Oral)
MedRec036	N/A	N/A	AK	Category B/C/D (Error, No Harm)	Comission	N/A	Significant	fluticasone	Corticosteroid, Inhalant (Oral)
MedRec037	N/A	N/A	ASR	Category B/C/D (Error, No Harm)	Dose	N/A	Significant	phenobarbital	Anticonvulsant
MedRec038	N/A	N/A	LAS	Category E/F/G/H (Error, Harm)	Comission	N/A	Serious	allopurinol	Antigout Agent
MedRec039	N/A	N/A	SS	Category B/C/D (Error, No Harm)	Frequency	N/A	Significant	buspirone	Antianxiety Agent, Miscellaneous
MedRec040	N/A	N/A	ASR	Category B/C/D (Error, No Harm)	Omission	N/A	Significant	lamotrigine	Anticonvulsant
MedRec041	N/A	N/A	CWL	Category E/F/G/H (Error, Harm)	Dose	N/A	Serious	midodrine	Alpha 1 Agonist
MedRec042	N/A	N/A	CWL	Category E/F/G/H (Error, Harm)	Dose	N/A	Serious	bupropion	Antidepressant
MedRec043	N/A	N/A	CA	Category E/F/G/H (Error, Harm)	Frequency	N/A	Serious	bupropion	Antidepressant
MedRec044	N/A	N/A	LAS	Category B/C/D (Error, No Harm)	Omission	N/A	Significant	desogestrel and ethinyl estradiol	Contraceptive
MedRec045	N/A	N/A	CWL	Category B/C/D (Error, No Harm)	Substitution	N/A	Significant	atorvastatin	Antilipemic Agent
MedRec046	N/A	N/A	CWL	Category E/F/G/H (Error, Harm)	Dose	N/A	Serious	liraglutide	Antidiabetic Agent
MedRec047	N/A	N/A	CWL	Category E/F/G/H (Error, Harm)	Omission	N/A	Serious	carbidopa and levodopa	Anti-Parkinson Agent
MedRec048	N/A	N/A	CWL	Category B/C/D (Error, No Harm)	Formulation	N/A	Significant	metoprolol	Beta-Blocker, Beta-1 Selective
MedRec049	N/A	N/A	AK	Category E/F/G/H (Error, Harm)	Comission	N/A	Serious	trazodone	Antidepressant	thiamine	Vitamin
MedRec050	N/A	N/A	JLH	Category B/C/D (Error, No Harm)	Substitution	N/A	Significant	norgestimate and ethinyl estradiol	Contraceptive
MedRec051	N/A	N/A	CWL	Category B/C/D (Error, No Harm)	Dose	N/A	Significant	lubiprostone	Gastrointestinal Agent, Miscellaneous
MedRec052	N/A	N/A	CWL	Category B/C/D (Error, No Harm)	Formulation	N/A	Significant	propranolol	Beta-Blocker, Nonselective
MedRec053	N/A	N/A	CWL	Category B/C/D (Error, No Harm)	Dose	N/A	Significant	budesonide and formoterol	Beta2-Adrenergic Agonist, Long-Acting and Corticosteroid, Inhalant (Oral)
MedRec054	N/A	N/A	DJS	Category B/C/D (Error, No Harm)	Substitution	N/A	Significant	venlafaxine	Antidepressant	duloxetine	Antidepressant
MedRec055	N/A	N/A	CWL	Category B/C/D (Error, No Harm)	Frequency	N/A	Significant	venlafaxine	Antidepressant
MedRec056	N/A	N/A	CWL	Category E/F/G/H (Error, Harm)	Frequency	N/A	Serious	adalimumab	Tumor Necrosis Factor (TNF) Blocking Agent
MedRec057	N/A	N/A	AK	Category B/C/D (Error, No Harm)	Frequency	N/A	Significant	spironolactone	Mineralocorticoid (Aldosterone) Receptor Antagonists	estradiol	Estrogen Derivative
MedRec058	N/A	N/A	CWL	Category B/C/D (Error, No Harm)	Dose	N/A	Significant	lithium	Antimanic Agent
MedRec059	N/A	N/A	LAS	Category E/F/G/H (Error, Harm)	Dose	N/A	Serious	atorvastatin	Antilipemic Agent	fenofibrate	Antilipemic Agent	levothyroxine	Thyroid Product
MedRec060	N/A	N/A	CWL	Category B/C/D (Error, No Harm)	Frequency	N/A	Significant	tizanidine	Alpha 2-Adrenergic Agonist
MedRec061	N/A	N/A	LAS	Category B/C/D (Error, No Harm)	Comission	N/A	Significant	fluticasone	Corticosteroid, Inhalant (Oral)
MedRec062	N/A	N/A	CWL	Category B/C/D (Error, No Harm)	Dose	N/A	Significant	meloxicam	Nonsteroidal Anti-inflammatory Drug (NSAID), Oral
MedRec063	N/A	N/A	CWL	Category E/F/G/H (Error, Harm)	Frequency	N/A	Serious	lamotrigine	Anticonvulsant
MedRec064	N/A	N/A	ASR	Category E/F/G/H (Error, Harm)	Frequency	N/A	Serious	lamotrigine	Anticonvulsant
MedRec065	N/A	N/A	LAS	Category B/C/D (Error, No Harm)	Dose	N/A	Significant	budesonide and formoterol	Beta2-Adrenergic Agonist, Long-Acting and Corticosteroid, Inhalant (Oral)
MedRec066	N/A	N/A	LAS	Category B/C/D (Error, No Harm)	Frequency	N/A	Significant	insulin glargine	Insulin
MedRec067	N/A	N/A	CWL	Category B/C/D (Error, No Harm)	Dose	N/A	Significant	duloxetine	Antidepressant
MedRec068	N/A	N/A	CWL	Category B/C/D (Error, No Harm)	Frequency	N/A	Significant	topiramate	Anticonvulsant
MedRec069	N/A	N/A	CWL	Category B/C/D (Error, No Harm)	Formulation	N/A	Significant	metoprolol	Beta-Blocker, Beta-1 Selective
MedRec070	N/A	N/A	LAS	Category E/F/G/H (Error, Harm)	Frequency	N/A	Serious	bupropion	Antidepressant
MedRec071	N/A	N/A	LAS	Category B/C/D (Error, No Harm)	Omission	N/A	Significant	lisdexamfetamine	Central Nervous System Stimulant
MedRec072	N/A	N/A	AK	Category B/C/D (Error, No Harm)	Formulation	N/A	Significant	lithium	Antimanic Agent
MedRec073	N/A	N/A	AK	Category E/F/G/H (Error, Harm)	Frequency	N/A	Serious	prazosin	Alpha 1 Blocker
MedRec074	N/A	N/A	MTM	Category B/C/D (Error, No Harm)	Frequency	N/A	Significant	lithium	Antimanic Agent
MedRec075	N/A	N/A	MTM	Category B/C/D (Error, No Harm)	Dose	N/A	Significant	sucralfate	Gastrointestinal Agent, Miscellaneous
MedRec076	N/A	N/A	AK	Category B/C/D (Error, No Harm)	Dose	N/A	Significant	testosterone	Androgen
MedRec077	N/A	N/A	CWL	Category B/C/D (Error, No Harm)	Dose	N/A	Significant	budesonide and formoterol	Beta2-Adrenergic Agonist, Long-Acting and Corticosteroid, Inhalant (Oral)
MedRec078	N/A	N/A	JLH	Category B/C/D (Error, No Harm)	Dose	N/A	Significant	budesonide and formoterol	Beta2-Adrenergic Agonist, Long-Acting and Corticosteroid, Inhalant (Oral)
MedRec079	N/A	N/A	CWL	Category B/C/D (Error, No Harm)	Omission	N/A	Significant	citalopram	Antidepressant
